# Supplementary material for: Expression of Concern: Effects of High and Low Fat Dairy Food on Cardio-Metabolic Risk Factors: A Meta-Analysis of Randomized Studies
Source: PLoS One. 2023 Nov 13;18(11):e0283275. doi: 10.1371/journal.pone.0283275 (PMC10642843; doi:10.1371/journal.pone.0283275)
Supplement: S1 File — (XLSX) [file pone.0283275.s001.xlsx]

## Sheet: LDL
study	dairy						usual diet
	N	mmo/l	SD	mgDL	SD	calculated SD	N	mmo/l	SD	mgDL	SD	calculated SD
Baran 1990	20	0.3	NR	11.6			17	0	nr	0			I have rechecked the calculation mmol/l into mgDL it is correct, but I unfortunately used the wrong unit in my sub analysis
Barr 2000	98	-0.4	NR	-1.6			102	0.03	NR	1.2
Benatar 2013	56	0.06	0.39	2.32	15.08		59	-0.09	0.4	-3.49	15.5
Chrichton 2012	36	0.09	0.05	3.5	1.9 (SEM)	11.4	36	0.2	0.1	7.7	3.9(SEM	23.4	wrong table initially used (table 2 used instead of table 3). SE reported- calculated by REV MAN
Palacios 2009	8	0.05		1.9	NR		8			-9.3	NR
Stancliffe 2011	20	-0.2	0.4	-7.7	15.5		20	0.14	0.7	5.4	27.07		in retrospect this needs to be deleted- oxidised LDL is diferent to LDL so this is deleted from the analysi
Tardy 2009	20	-0.13	nr	-5			19	-0.23	nr	-8.8
van Meilj 2011	35	0.08	0.43	3.1	16.6		35	0.05	0.43	1.9	3.1
Wennesberg 2009	56	0.1	1.4	3.87	54.1		57	0.1	1.1	3.87	42.54		this calculation has been reviewed it is correct- wrong unit in subgroup
Average weighted SD	147				2145.88		150				2299.63		wennesberg not included to calculate mean equation as outlier
					14.5978						15.3309

## Sheet: HDL
study	dairy						usual diet
	N	mmo/l	SD	mgDL	SD	calculated SD	N	mmo/l	SD	mgDL	SD	calculated SD
Baran 1990	20	-0.2	nr	-7.73	nr		17	-0.2	nr	-7.73	nr
Barr 2000	98	-0.03	nr	-1.16	nr		102	0.04	nr	1.55	nr
Benatar 2013	59	0.01	0.15	0.39	5.8		59	-0.05	-0.18	-6.97	15.5		Transcription error with this study- on excel but correct in figure
Chrichton 2012	36	-0.01	0.03(SEM	-0.39		6.97	36	0.03	0.03	1.16	6.97		wrong table initially used (table 2 used instead of table 3). SE reported as 0.03 mmol/l translates into1.16 SE and 15.4 as SD- calculated by REV MAN
Palacios 2009	8		nr	2.8	nr		8		nr	0	nr
Tardy 2009	20		nr	-2	nr		19		ne	-3	nr
van Meilj 2011	35	-0.04	nr	-1.55		15.5	35	0	nr	nr
Wennesberg 2009	56	0	0.2	0	7.7		56	0	0.2	0	7.7
		186		1566.82			151				1596.62
weighted mean				8.42376					weighted mean		10.5736

## Sheet: glucose
study	dairy						usual diet
	N	mmo/l	SD	mgDL	SD	calc	N	mmo/l	SD	mgDL	SD	Calculated SD
Barr 2000	98	0.09	nr	1.6	nr		102	-0.04	nr	-0.72	nr
Benatar 2013	56	0	0.44	0	7.9		59	-0.02	0.47	-0.36	8.5
Chrichton 2012	36	-0.008	0.09(SEM)	-0.15	9.7	9.7	36	-0.03	0.09(SEM)-0.44	-0.05	9.7	9.7	wrong table initially used (table 2 used instead of table 3). SE reported- calculated by REV MAN
Gardner 2007	28		nr	0.05	nr		28		nr	0	nr
Ghadirian 1995	81	-0.05	nr	-0.9	nr		77	-0.18	nr	-3.2	nr
Stancliffe 2011	20	0.01	0.22	0.18	3.96		20	0.11	0.51	1.98	9.91		This time number look like SD - conversion lead to very high SD out of keeping with other studies
Tardy 2009	20			-1	nr		19			2	nr		reported in g/l converted to mg/dl
van Meilj 2011	35	0.07	0.34	1.26	6.1		35	0.06	0.34	1.08	6.1
average weighted SD	147		weighted mean SD		1084.3		150		weighted mean SD		1262.4
					7.37619						8.416
		1.62

## Sheet: weight
study	dairy				usual diet
	N	kg	SD	calculated SD	N	kg	SD	calculated SD
Alonso 2009	45	1	CI-0.8,1.5	2	55	-1.2	ci-0.8,0.4	2.2	CI reported- calculated by REV MAN
Baran 1990	20	4.2	nr		17	3.4	nr		in the first few lines text- not intabl;es
Barr 2000	98	1.2	nr		102	0.6	nr
Benatar 2013	56	0.4	1.3		59	-0.2	1.2
Chee 2003	91	0.04	0.27 se	2.6	82	0.16	0.29 se	2.6	SE reported- calculated by REV MAN
Chrichton 2012	36	1.8	0.4 sem	2.4	36	0.2	0.5 sem	3	SE reported- calculated by REV MAN
Eagon 2006	19	0.3	3		18	0.4	1.7
Ghadirian 1995	81	0.1	nr		77	-0.4	nr
Gunther 2005	48	1.5	4.1		42	0.8	2.8
Kukuljan 2009	45	1.3	ci0.7,2.0	2.2	44	0	CI -0.6,0.6	2	CI reported- calculated by REV MAN
Lau 2001	95	0.52	0.27 se	2.6	90	-0.26	0.28 se	2.7
Manios 2009	26	1.4	ci --0.6,2.9	2.7	36	-0.7	ci -2.1,0.8	4.1	CI reported- calculated by REV MAN
Palacios 2009	8	0.3	nr		8	-0.6	nr
Stancliffe 2011	20	0.4	0.4 sem	2	20	1.1	1.2 se	4.8	number reported as SD like SE not SD outlier- treated as SE
Tardy 2009	20	-0.6	nr		19	-0.6	nr
van Meilj 2011	35	1	nr		35	0.7	nr
Wennesberg 2009	56	-0.1	2.5		57	-0.1	2.6
Zemmel 2005	17	0.4	0.6se	2.4	16	0.2	0.5se	2	SE reported- calculated by REV MAN
	554		1335.8			500	1263
Average weighted mean SD			2.41119			2.5	2.526

## Sheet: systolic BP
study	dairy				usual diet
	N	mmhg	SD	calculated SD	N	mmhg	SD	Calculated
Alonso 2009	45	2.1	ci0.1,4	6.3	55	1.5	ci-0.6,3.6	16.6	CI reported- calculated by REV MAN
Barr 2000	98	-2	nr		102	-3	nr
Benatar 2013	58	-0.36	8.4		58	-0.9	7.4
Chrichton 2012	36	4.3	1.6 sem	9.6	36	0.8	1.5 sem	11.06	wrong table initially used (table 2 used instead of table 3). SE reported- calculated by REV MAN
Stancliffe 2011	20	-7.1	3.1	13.2	20	1.4	1.8	14.3	although this says SD, it looks like SE and calculated SD used
van Meilj 2011	35	-6.6	nr		35	-3.7	nr		crossover study- change from baseline used
Wennesberg 2009	56	-1.4	12		57	-1.1	14
weight SD	250		1850.3		226		2500.2
			7.4012				11.0628

## Sheet: diastolic BP
study	dairy
	N	mmhg	SD	calculatred SD	N	mmhg	SD	calculated SD
Alonso 2009	45	0.8	ci-0.9,2.6	5.98	55	0.6	ci -1.0,2.2	5.4	CI reported- calculated by REV MAN
Barr 2000	98	-1	nr		102	-1	nr
Benatar 2013	58	-0.5	7.1		58	-2.5	6.4		the SD were trascribed the wrong way round - this has been ammended
Chrichton 2012	36	0.6	0.8 se	6.6	36	2	1 se	6.6
Stancliffe 2011	20	-4.1	1.9	9.6	20	1.9	2.2	9.7	although this says SD, it looks like SE and calculated SD used
van Meilj 2011	35	-2.6	nr		35	-1	nr	nr
Wennesberg 2009	56	-3	7		57	-0.9	7		crossover study- change from baseline used
weighted mean	215		1266.6		226		1327.2
			5.89116				5.87257

## Sheet: CRP
	dairy				usual diet
	N	mg/l	SD	calculated SD	N	mg/l	SD
Benatar 2013	58	0.58	4		58	-0.6	6
Chrichton 2012	36	-1.2	1.4se	8.4	36	-0.09	0.9 se	5.4
Stancliffe 2011	20	-0.0091	0.0053		20	0.0011	0.0055		text talks about reduction, units ng/ml which convertsto this unit - this is such oulier and units likely wrong - so I have removed it ffrom analysis
van Meilj 2011	36	-0.47	1.74		36	0	1.74
Wennesberg 2009	56	0.1	2.3		57	-0.1	2.6
Zemmel 2010	20	-0.17	0.5		20	0.04	0.12

## Sheet: waist circumfernce
study	dairy				usual diet
	N	cm	SD	Calculated SD	N	cm	SD	Calculated SD
Benatar 2013	56	0.4	3.1		59	-0.4	2.3
Chrichton 2012	36	0.8	0.6 se	3.6	36	-0.8	0.6 se	3.6	wrong table initially used (table 2 used instead of table 3). SE reported- calculated by REV MAN
Manios 2009	26	-5.5	ci -7.3, -3.7	4.5	36	-7.9	ci -9.8,-6.1	5.3	CI reported- calculated by REV MAN (recalculated)
Stancliffe 2011	20	-2.8	0.8	3.6	20	-0.2	nr		same issue aggain- SD look like SE an text is missing for SD so weighted mean used
Tardy 2009	20	0.3	nr		19	0	nr
Wennesberg 2009	56	-0.9	3.1		56	-0.6	2.6
weighted mean	214		565.6		187		601.7
			2.64299				3.21765
							3.2

## Sheet: HOMA IR
study	dairy			usual diet
	HOMA	SD	N	HOMA	SD	N
Benatar 2013	0.08	0.99	58	0.24	1.52	58	transcription error
Stancliffe 2011	-0.59	0.34	20	1.19	0.68	20
Tardy 2009	-0.47	0.62	20	0.11	0.83	19
Wennesberg 2009	0	0.53	37	0	0.59	38	HOMA IR was calculated from glucose and insulin using the - I did not use HOMA index listed in the table as this is different
							cxalculator used https://www.dtu.ox.ac.uk/homacalculator/

## Sheet: calculations
Calculations Used
Weighted SD	sum (N1* SD1) +(N2*SD2) +(N3*SD3)/(N1+N2+N3)
SEM into SD
CI into SE
Cholestrol mmol/l into MG/dl	mmol/l * 38.67
Clucose mmol/L into mg/dl	18 × mmol/l
HOMA IR	calculator used https://www.dtu.ox.ac.uk/homacalculator/
